# Supplementary material for: Enhancing livestock vaccination decision-making through rapid diagnostic testing
Source: World Dev Perspect. 2019 Dec;16:100144. doi: 10.1016/j.wdp.2019.100144 (PMC7067263; doi:10.1016/j.wdp.2019.100144)
Supplement: Supplementary data 1 [file mmc1.xml]

<?xml version="1.0" encoding="UTF-8" standalone="no"?><data:data><datasets><author>ashley.railey@wsu.edu</author><type>0</type><dataset><value>1</value><reason>Data will be made available on request</reason><comments/></dataset></datasets></data:data>
